# Supplementary material for: Optimization of the Alizarin Red S Assay by Enhancing Mineralization of Osteoblasts
Source: Int J Mol Sci. 2022 Dec 31;24(1):723. doi: 10.3390/ijms24010723 (PMC9821450; doi:10.3390/ijms24010723)
Supplement: Supplementary file 1 [file ijms-24-00723-s001.zip]

Archive with 1 entries (1 files):
- ijms-2074777-supplementary.pdf
